# Supplementary material for: Does FDG PET-Based Radiomics Have an Added Value for Prediction of Overall Survival in Non-Small Cell Lung Cancer?
Source: J Clin Med. 2024 Apr 29;13(9):2613. doi: 10.3390/jcm13092613 (PMC11084602; doi:10.3390/jcm13092613)
Supplement: Supplementary file 1 [file jcm-13-02613-s001.zip]

Archive with 5 entries (5 files):
- Figure S1.png
- Figure S2.png
- Figure S3.png
- Table S1.pdf
- Table S2.pdf
